# Supplementary material for: Lysophosphatidic Acid Receptors LPAR5 and LPAR2 Inversely Control Hydroxychloroquine-Evoked Itch and Scratching in Mice
Source: Int J Mol Sci. 2024 Jul 26;25(15):8177. doi: 10.3390/ijms25158177 (PMC11312285; doi:10.3390/ijms25158177)
Supplement: Supplementary file 1 [file ijms-25-08177-s001.zip]

Archive with 1 entries (1 files):
- ijms-3079634-supplementary.pdf
